# Supplementary material for: Some Examples of the Use of Molecular Markers for Needs of Basic Biology and Modern Society
Source: Animals (Basel). 2021 May 20;11(5):1473. doi: 10.3390/ani11051473 (PMC8160991; doi:10.3390/ani11051473)
Supplement: Supplementary file 1 [file animals-11-01473-s001.zip]

Archive with 14 entries (13 files):
- Figures-Kartavtsev/
- Figures-Kartavtsev/Fig. 1.tif
- Figures-Kartavtsev/Fig. 2.tif
- Figures-Kartavtsev/Fig. 3fin.png
- Figures-Kartavtsev/Fig. 3fin.tif
- Figures-Kartavtsev/Fig. 4f.tif
- Figures-Kartavtsev/Fig. 4fin.png
- Figures-Kartavtsev/Fig. 4fin.tif
- Figures-Kartavtsev/Fig. 5f.tif
- Figures-Kartavtsev/Fig. 5fin.jpg
- Figures-Kartavtsev/Fig. 5fin.png
- Figures-Kartavtsev/Fig. 5fin.tif
- Figures-Kartavtsev/Fig. 6.tif
- Figures-Kartavtsev/Fig. 7.tif
